# Supplementary material for: Impact of Graphene Oxide on Properties and Structure of Thin-Film Composite Forward Osmosis Membranes
Source: Polymers (Basel). 2022 Sep 16;14(18):3874. doi: 10.3390/polym14183874 (PMC9506024; doi:10.3390/polym14183874)
Supplement: Supplementary file 1 [file polymers-14-03874-s001.zip]

Archive with 1 entries (1 files):
- polymers-1883203-supplementary.pdf
